# Supplementary material for: Probing Guanidino Pendant or Bridged Groups in Cyclic Antimicrobial Peptides Derived from Temporin L: A Strategy to Improve Efficacy against Gram-Negative Bacteria
Source: J Med Chem. 2025 Dec 1;68(23):25038–60. doi: 10.1021/acs.jmedchem.5c01984 (PMC12703733; doi:10.1021/acs.jmedchem.5c01984)
Supplement: Supplementary file 2 [file jm5c01984_si_002.csv]

Peptide ID	SMILES	ANTIBACTERIAL ACTIVITY (MIC in µM)
		Gram-positive					Gram-negative
		S. aureus	S. epidermidis	Bac. megaterium	S. Agalactiae	E. faecalis	E. coli	P. aeruginosa	Ac. baumannii	E. coli D21	P. aeruginosa PAO1
2	N[C@@H](CC1=CC=CC=C1)C(N[C@@H](C(C)C)C(N2[C@H](C(N[C@@H](CC3=CNC4=C3C=CC=C4)C(N[C@@H](CC5=CC=CC=C5)C(N[C@@H](CCCCNC6=O)C(N[C@@H](CCCCN)C(N[C@@H](CC7=CC=CC=C7)C(N[C@H](CC(C)C)C(N[C@H](CC6)C(N[C@@H](CCCNC(N)=N)C(N[C@@H]([C@H](CC)C)C(N[C@@H](CC(C)C)C(N)=O)=O)=O)=O)=O)=O)=O)=O)=O)=O)=O)CCC2)=O)=O	12.5	3.12	0.78	3.12	25	6.25	50	6.25	12.5	50
3	O=C(N[C@@H](C(C)C)C(N1[C@H](C(N[C@@H](CC2=CNC3=C2C=CC=C3)C(N[C@@H](CC4=CC=CC=C4)C(N[C@@H](CCCCNC5=O)C(N[C@@H](CCCCN)C(N[C@@H](CC6=CC=CC=C6)C(N[C@H](CC(C)C)C(N[C@H](CC5)C(N[C@@H](CCCNC(N)=N)C(N[C@@H]([C@H](CC)C)C(N[C@@H](CC(C)C)C(N)=O)=O)=O)=O)=O)=O)=O)=O)=O)=O)=O)CCC1)=O)[C@H](CC7=CC=CC=C7)NC(N)=N	6.25	3.12	0.78	3.12	25	6.25	100	3.12	6.25	50
4	O=C(N[C@@H](C(C)C)C(N1[C@H](C(N[C@@H](CC2=CNC3=C2C=CC=C3)C(N[C@@H](CC4=CC=CC=C4)C(N[C@@H](CCCCNC5=O)C(N[C@@H](CCCCN)C(N[C@@H](CC6=CC=CC=C6)C(N[C@H](CC(C)C)C(N[C@H](CC5)C(N[C@@H](CCCNC(N)=N)C(N[C@@H]([C@H](CC)C)C(N[C@@H](CC(C)C)C(N)=O)=O)=O)=O)=O)=O)=O)=O)=O)=O)=O)CCC1)=O)[C@H](CC7=CC=CC=C7)NC(CCNC(N)=N)=O	3.12	1.56	0.78	1.56	6.25	3.12	25	3.12	6.25	25
5	O=C(N[C@@H](C(C)C)C(N1[C@H](C(N[C@@H](CC2=CNC3=C2C=CC=C3)C(N[C@@H](CC4=CC=CC=C4)C(N[C@@H](CCCCNC5=O)C(N[C@@H](CCCCN)C(N[C@@H](CC6=CC=CC=C6)C(N[C@H](CC(C)C)C(N[C@H](CC5)C(N[C@@H](CCCNC(N)=N)C(N[C@@H]([C@H](CC)C)C(N[C@@H](CC(C)C)C(N)=O)=O)=O)=O)=O)=O)=O)=O)=O)=O)=O)CCC1)=O)[C@H](CC7=CC=CC=C7)NC(CCCNC(N)=N)=O	3.12	3.12	0.78	1.56	6.25	6.25	50	3.12	6.25	25
6	N[C@@H](CC1=CC=C(NC(N)=N)C=C1)C(N[C@@H](C(C)C)C(N2[C@H](C(N[C@@H](CC3=CNC4=C3C=CC=C4)C(N[C@@H](CC5=CC=CC=C5)C(N[C@@H](CCCCNC6=O)C(N[C@@H](CCCCN)C(N[C@@H](CC7=CC=CC=C7)C(N[C@H](CC(C)C)C(N[C@H](CC6)C(N[C@@H](CCCNC(N)=N)C(N[C@@H]([C@H](CC)C)C(N[C@@H](CC(C)C)C(N)=O)=O)=O)=O)=O)=O)=O)=O)=O)=O)=O)CCC2)=O)=O	25	3.12	0.78	1.56	12.5	6.25	25	3.12	3.12	12.5
7	N[C@@H](CC1=CC=CC=C1)C(N[C@@H](C(C)C)C(N2[C@H](C(N[C@@H](CC3=CNC4=C3C=CC=C4)C(N[C@@H](CC5=CC=CC=C5)C(N[C@@H](CCCCNC6=O)C(N[C@@H](CCCCN)C(N[C@@H](CC7=CC=CC=C7)C(N[C@H](CC(C)C)C(N[C@H](CC6)C(N[C@@H](CCCNC(N)=N)C(N[C@@H]([C@H](CC)C)C(N[C@@H](CC(C)C)C(N)=O)=O)=O)=O)=O)=O)=O)=O)=O)=O)=O)C[C@H](NC(N)=N)C2)=O)=O	6.25	3.12	0.78	1.56	12.5	3.12	12.5	3.12	3.12	6.25
8	N[C@@H](CC1=CC=CC=C1)C(N[C@@H](C(C)C)C(N2[C@H](C(N[C@@H](CC3=CNC4=C3C=CC=C4)C(N[C@@H](CC5=CC=C(NC(N)=N)C=C5)C(N[C@@H](CCCCNC6=O)C(N[C@@H](CCCCN)C(N[C@@H](CC7=CC=CC=C7)C(N[C@H](CC(C)C)C(N[C@H](CC6)C(N[C@@H](CCCNC(N)=N)C(N[C@@H]([C@H](CC)C)C(N[C@@H](CC(C)C)C(N)=O)=O)=O)=O)=O)=O)=O)=O)=O)=O)=O)CCC2)=O)=O	25	6.25	0.78	3.12	25	12.5	50	6.25	6.25	25
9	N[C@@H](CC1=CC=CC=C1)C(N[C@@H](C(C)C)C(N2[C@H](C(N[C@@H](CC3=CNC4=C3C=CC=C4)C(N[C@@H](CC5=CC=CC=C5)C(N[C@@H](CCCCNC6=O)C(N[C@@H](CCCNC(N)=N)C(N[C@@H](CC7=CC=CC=C7)C(N[C@H](CC(C)C)C(N[C@H](CC6)C(N[C@@H](CCCNC(N)=N)C(N[C@@H]([C@H](CC)C)C(N[C@@H](CC(C)C)C(N)=O)=O)=O)=O)=O)=O)=O)=O)=O)=O)=O)CCC2)=O)=O	6.25	3.12	1.56	3.12	12.5	6.25	50	1.56	6.25	50
10	N[C@@H](CC1=CC=CC=C1)C(N[C@@H](C(C)C)C(N2[C@H](C(N[C@@H](CC3=CNC4=C3C=CC=C4)C(N[C@@H](CC5=CC=CC=C5)C(N[C@@H](CCCCNC6=O)C(N[C@@H](CCCCN)C(N[C@@H](CC7=CC=C(NC(N)=N)C=C7)C(N[C@H](CC(C)C)C(N[C@H](CC6)C(N[C@@H](CCCNC(N)=N)C(N[C@@H]([C@H](CC)C)C(N[C@@H](CC(C)C)C(N)=O)=O)=O)=O)=O)=O)=O)=O)=O)=O)=O)CCC2)=O)=O	100	12.5	0.78	6.25	50	6.25	50	6.25	6.25	25
11	N[C@@H](CC1=CC=CC=C1)C(N[C@@H](C(C)C)C(N2[C@H](C(N[C@@H](CC3=CNC4=C3C=CC=C4)C(N[C@@H](CC5=CC=CC=C5)C(N[C@@H](CCCCNC6=N)C(N[C@@H](CCCCN)C(N[C@@H](CC7=CC=CC=C7)C(N[C@H](CC(C)C)C(N[C@@H](CCCCN6)C(N[C@@H](CCCNC(N)=N)C(N[C@@H]([C@H](CC)C)C(N[C@@H](CC(C)C)C(N)=O)=O)=O)=O)=O)=O)=O)=O)=O)=O)=O)CCC2)=O)=O	3.12	1.56	1.56	3.12	12.5	6.25	50	1.56	12.5	50
12	N[C@@H](CC1=CC=CC=C1)C(N[C@@H](C(C)C)C(N2[C@H](C(N[C@@H](CC3=CNC4=C3C=CC=C4)C(N[C@@H](CC5=CC=CC=C5)C(N[C@@H](CCCCNC6=N)C(N[C@@H](CCCCN)C(N[C@@H](CC7=CC=CC=C7)C(N[C@H](CC(C)C)C(N[C@H](CCCCN6)C(N[C@@H](CCCNC(N)=N)C(N[C@@H]([C@H](CC)C)C(N[C@@H](CC(C)C)C(N)=O)=O)=O)=O)=O)=O)=O)=O)=O)=O)=O)CCC2)=O)=O	6.25	1.56	0.39	1.56	6.25	6.25	12.5	1.56	3.12	6.25
13	N[C@@H](CC1=CC=CC=C1)C(N[C@@H](C(C)C)C(N2[C@H](C(N[C@@H](CC3=CNC4=C3C=CC=C4)C(N[C@@H](CC5=CC=CC=C5)C(N[C@@H](CCCNC6=N)C(N[C@@H](CCCCN)C(N[C@@H](CC7=CC=CC=C7)C(N[C@H](CC(C)C)C(N[C@@H](CCCN6)C(N[C@@H](CCCNC(N)=N)C(N[C@@H]([C@H](CC)C)C(N[C@@H](CC(C)C)C(N)=O)=O)=O)=O)=O)=O)=O)=O)=O)=O)=O)CCC2)=O)=O	6.25	1.56	0.39	1.56	6.25	6.25	50	1.56	6.25	12.5
